# Supplementary material for: Clown-care reduces pain in children with cerebral palsy undergoing recurrent botulinum toxin injections- A quasi-randomized controlled crossover study
Source: PLoS One. 2017 Apr 17;12(4):e0175028. doi: 10.1371/journal.pone.0175028 (PMC5393564; doi:10.1371/journal.pone.0175028)
Supplement: S1 Table — This spreadsheet includes all data used for analysis. https://figshare.com/articles/clown_data_xls/4802959. (XLS) [file pone.0175028.s003.xls]

## Sheet: data
patid	age	gender	GMFCS	anatommical_disribution	N_of_limbs	school_attendance	communication_skills	injection_n	N_musculs	DEEP	units	Clowning	VAS Before	VAS After	reportedby	UPPER	LOWER	who_injected	Muscles	parent_present	residents_n	DR_questionaire	mean_hearing	heard	injected_muscles	Nurse_questionaire	nurse_holding	Nrs_mean_hearing	nurse_recommend	parent_questionaire	parent_holding	efficacy	parent_recommend	walk10m_before	TUG_before	walk10m_after	TUG_after	weeks_after	who_clown	tech1	tech2	tech3	tech4	tech5	tech6	tech7	tech8	efficacy_child	efficacy_partent
638	2.5	0	2	H	2	SE	V	1	2	1	60	0	3	3	1	1	0	0	GAS, PT, ADD POL BREV	0	0
638	3	0	2	H	2	SE	V	2	3	1	100	1	3	3.5	1	1	0	0	GAS, PT, ADD POL BREV	0	0	0	1	1	1	1	3	2	1	0	2	1	1	10.3	9.64	9.15	7.6	4	2	0	1	0	1	0	1	0	0	2	2
638	4	0	2	H	2	SE	V	3	2	0	100	0	5	3	1	1	0	0	GAS, PT	0	0	0	1	1	1	0	2	2	0	0	2	4	0	21.485	7.515				3	0	1	0	1	0	1	0	0	2	2
1337	10	0	1	D	2	N	V	1	2	0	400	0	3	3	0	0	1	2	GASs	0	2	1	4	0.6	1	2	1	4	1	0	1	2	1	7.8	5.315	5.75	4.405	3
1531	4	1	2	D	2	SE	V	2	4	0	300	1	3	3	1	0	1	0	GASs HAMs
1531	4.3	1	2	D	2	SE	V	3	4	0	280	0	4.5	4.5	1	0	1	0.5	HAMs,GASs
1531	4.5	1	2	D	2	SE	V	4	5	1	300	0				0	1	0.5	HAMs,GASs
1653	5	0	3	D	2	SE	V	1	4	0	200	1	2	1	1	0	1	0	HAMS,GASS	1						0
1653	5.5	0	3	D	2	SE	V	2	4	0	240	0	3	3	1	0	1	0	HAMS,ADDS	0	0	1	3		1	0	2	3		1	2			71	29.95
1653	6	0	3	D	2	SE	V	3	4	0	300	0	3	3	1	0	1	0	HAMS,ADDS	0	0	1	3	0.5	1	1								59.6	25.06	108	29	7
1653	6.5	0	3	D	2	SE	V	4	4	0	350	1	3	3	1	0	1	0	HAMS,ADDS	0	0	1	3	0.666667	1	0								44.9	30.6			7	0	0	0	1	0	0	0	0	0	3	4
1661	5	0	3	D	2	SE	V	1	4	0	200	1	3	4	1	0	1	0	HAMS,GASS
1661	5.5	0	3	D	2	SE	V	2	4	0	240	0	4	4	1	0	1	0	HAMS,ADDS	0	0	1	1	1	1	2	2	2						96	38.44
1661	6	0	3	D	2	SE	V	3	4	0	300	0	3	4	1	0	1	0	HAMS,ADDS	0	0	1	1	1	1	1								92	39	118	22.69	7
1661	6.5	0	3	D	2	SE	V	4	4	0	350	1	3	3	1	0	1	0	HAMS,ADDS	0	0	1	3	0.666667	1	1	3	2	1	1	3	4	1	68.8	35.7				0	0	0	1	0	1	0	0	0	3	4
1688	5	1	3	D	2	SE	V	1	4	0	200	0	3.5	4	1	0	1	0	ADDs HAMs
3031	3	1	3	H	2	N	V	1	2	0	60	0	4	4	1	1	1	0	GAS PT
3031	3.8	1	3	H	2	N	V	2	2	0	60	1	4	4	1	1	1	0	GAS PT
3031	5	1	3	H	2	N	V	3	2	0	70	0	5	5	0	1	1	1	GAS PT	0	0	1	1	1	1	1	2	1	0	0	3	2	0.5	4.465	4.28	5.32	4.355	4
3643	16	1	2	D	2	N	V	1	2	0	400	1	3	2	0	0	1	0	HAMs
3776	11	0	3	T	3	N	V	1	4	0	100	0				1	0	2	BIC PT FCU FCR
3776	14	0	3	T	3	N	V	2	8	0	300	1	3	4	0	1	1	0	Bic, BR, PT,FCU,HAM, GAS B
3776	14	0	3	T	3	N	V	3	5	0	300	1	3	5	0	0	1	10	ADD HAMS, GASS
3776	15	0	3	T	3	N	V	4	4	0	250	1	2	5	0	1	0	0	Bic, FCR, PT,FCU
4057	2.1	0	3	Q	4	SE	V	1	2	0	100	0	5	5	1	0	1	0	GASS	2	0	1	2	0.75	1	0	2	2		1	3	5
4057	2.5	0	3	D	2	SE	V	2	2	0	130	1	5	5	1	0	1	0.5	GASs			1	2	0.8	1		3	2	0	1	4	5	1						1	0	0	0	0	0	1	0	0	0	0
4139	10	0	2	H	2	N	V	1	2	1	100	1	3	2	0	0	1	0	GAS TP		0	0	1	1	1	0	2	1	1	0	3	1	1	8	4.9	5.49	5.9	6	1	0	1	0	1	1	1	0	1	1	2
4139	10.5	0	2	H	2	N	V	2	2	1	100	0	5	2	0	0	1	0	GAS TP	2	0	0	1	1	1	2	1	1		2	2			7.02	5.18	6.66	4.11	5	1
4139	11	0	2	H	2	N	V	3	2	1	100	0	5	2	0	0	1	0	GAS TP		0													7.545	3.295
4170	5.5	0	1	H	2	N	V	1	1	0	50	0	1	5	0	0	1	0	GAS	0	0	0	1	1	1	3	3	1	0	0	3			9.455	5.205	7.955	4.73	4
4231	6	0	2	H	2	N	V	1	5	1	240	0				1	1	0	TP,GAS, bic, BR,PT
4231	7	0	2	H	2	N	V	2	2	1	140	0				0	1	1	tp gas
4231	9	0	2	H	2	N	V	3	4	1	200	0					1	1	TP PT HAM GAS
4231	9	0	2	H	2	N	V	4	2	1	50	1	3	3	0	1	0	0	FCU, ADD POL
4231	9	0	2	H	2	N	V	5	3	1	200	0	2	2	0	1	1	0	PT,TIB POST, GAS
4231	11	0	2	H	2	N	V	6	2	1	170	1	3	4	0	0	1	0	TP GAS	1	0		1	1	1	2	1	1	1	1	1	1	1		3.47	15.67	2.935	5	2	0	1	0	1	0	0	0	0	1	1
4231	11	0	2	H	2	N	V	7	3	1	200	0	3	3	0	1	1	0	PT TP GAS	1	0	1	1	1	1	3	1	1		1	1	1	1	7.16	3.325	5.815	3	10
4257	2	0	3	D	2	SE	NV	1	4	0	160	1	5	3.5	1	0	1	0	ADDs HAMs
4257	2	0	3	D	2	SE	NV	2	2	0	80	0	5	4	1	0	1	0	GASs TPs
4257	3.5	0	3	D	2	SE	NV	3	4	0	180	0	4	4.5	1	0	1	0	GASs HAMs	0	1	1	2	0.875	1	1	2	2	1	1	4	4		150
4257	4.5	0	3	D	2	SE	NV	4	2	0	180	1	4	4	1	0	1	0	HAMs	1	0	1	2	0.75	1	1	2	1	1	1	4	4	1	741.6		141		4	2	0	1	0	1	0	1	0	1	2	2
4257	4.5	0	3	D	2	SE	NV	5	2	0	180	0	4	5	1	0	1	0	HAMs	1	0	1	4	0.4	0.8	0	2	3		1	4			276
4328	7	0	4	Q	3	SE	V	1	3	0	80	0	1	4	0	1	0	0	PT,BIC,BR
4328	7.5	0	2	Q	3	SE	V	2	3	0	170	0	1	5	0	1	1	0	PT,HAMS	2	0	0	2	0.75	1	1	3	1	0	1	3		1	9.48	8.39	18.58	9.83	4.5
4328	8	0	2	Q	3	SE	V	3	3	0	180	1	5	5	0	1	1	0	PT,HAMS	2	0	0	2	0.8	0.8	2	4	2	1	1	4	3	1	17.89	8.285	7.95	6.75	4	0	0	1	0	1	0	0	0	1	4	5
4328	7.5	0	2	Q	3	SE	V	3	3	0	180	1	5	5	0	1	1	0	PT,HAMS
4557	18	0	3	Q	4	SE	V	1	2	0	400	0	3	5	0	0	1	0	GASs
4652	11	1	2	D	2	N	V	1	2	1	100	1	3	2	1	0	1	0	TP GAS	1		1	1	1	1	3	1	2	1		1	1	1	7.735	3.87	6.375	3.86	2	2	0	1	0	1	0	1	0	1	1.5	1
4810	16	1	5	Q	4	SE	NV	2	7	1	240	1	5	3	0	1	0	0	ADD_BR BIC BR FCU FDP FDS	0	1	0	2	0.875	1		1	2	1	0	1	2	1						0	0	1	0	1	0	0	1	1	2	2
4825	7	1	5	Q	4	SE	NV	1	3	0	170	0	5	3	0	0	1	0.5	HAMS ADD			1	5	0	1	2	2	2	0	0	3	1	1						1	0	0	0	0	0	1	0	0	1	1
4825	7.5	1	5	Q	4	SE	NV	2	4	1	190	1	3	3	1	0	1	0	HAMS ADD and policis			1	1	1	1	1				0	4	1	0
4825	8	1	5	Q	4	SE	NV	3	3	1	100	0	3	5	0	1	0	0.5	LAT,PEC,ADD HALL			0	2	1	1	0	3	3		1	2	3	1	6.955	6.535	5.345	5.885	3
4981	2.5	1	2	H	2	N	V	1	2	1	100	0	3	5	1	0	1	0	GAS TP
4981	3	1	2	H	2	N	V	2	2	1	130	0	4	4	1	0	1	0	GAS TP
4981	3	1	2	H	2	N	V	3	1	1	130	1	4	4	1	0	1	0	GAS TP
4981	3.5	1	2	H	2	N	V	4	2	1	170	0	3	4	1	0	1	0	GAS TP
4981	4	1	2	H	2	N	V	5	2	1	170	1	3	2.5	1	0	1	0.5	GAS TP
4981	4.5	1	2	H	2	N	V	6	2	0	200	0	4	4	1	0	1	0	GAS HAM
4981	4.5	1	2	H	2	N	V	7	2	0	150	0	3	2	1	0	1	0.5	gas
4981	5	1	2	H	2	N	V	8	4	1	150	0	2	2	1	0	1	0	gasS TPS
4981		1	2	H	2	N	V	9	2	1	180	0	3	5	1	0	1	0.5	GAS TP
5211	4	1	3	D	2	SE	V	1	6	0	200	0				0	1	0	GASs HAMs ADDs
5211	6	1	3	D	2	SE	V	2	6		180	0				0	1	0	GASs HAMs ADDs
5211	7	1	3	D	2	SE	V	3	4	0	160	1	4	1	0	0	1	0	GASs TP
5211	7.5	1	3	D	2	SE	V	4	2	0	200	1		1	0	0	1	0	GASs TP
5211	9	1	3	D	2	SE	V	5	5	0	270	0	5	1	0	0	1	0	HAMs GASs TP
5211	11.5	1	3	D	2	SE	V	6	2	0	200	0	3	1	0	0	1	0	ADDS
5752	3	1	3	Q	4	SE	NV	1	5	0	240	1	4	5	1	1	1	0	ADDs HAMs PT
5752	3.5	1	3	Q	4	SE	NV	2	5	0	230	0	4	4	1	1	1	0	ADDs HAMs PT
5886	3.5	1	3	Q	4	SE	NV	1	6	1	200	1	3	4	1	0	1	0	GASs TPs HAMs
5886	4	1	3	Q	4	SE	NV	2	2	0	120	0	3	3	1	0	1	0	ADDs
6140	6.1	1	2	H	2	SE	V	1	1	0	60	1	4	2	0	1	0	0	BIC	1	1					2	1	5	0.5	1	2	2	1						1	0	0	0	1	0	1	0	0	1	1
6143	17.5	1	4	Q	4	SE	V	2	2	0	30	1	4	2	0	0	1	0	GASs
6143	17	1	4	Q	4	SE	V	3	2	0	400	1	5	2.5	0	0	1	0	GASs
6237	17	1	4	Q	4	SE	V	1	2	0	400	0	3	3	0	0	1	0	HAMS	2	0	0	1	1	1	1	2	1	0	1	1		1
6237	17	1	4	Q	4	SE	V	2	2	0	400	1	1	1	0	0	1	0	HAMS	2	0	0	3	0.285714	1	2	2	2	1	0	3	2	1						0	0	1	1	1	0	1	0	1	3	2.5
6333	6.5	0	4	D	2	SE	V	1	4	0	200	1				0	1	0.5	GASS HAMS
6333	7	0	4	D	2	SE	V	2	4	0	300	1		5	0	0	1	0	GASS HAMS
6333	8	0	4	D	2	SE	V	3	2	0	260	1	5	1	0	0	1	0	HAMs
6333	8.5	0	4	D	2	SE	V	4	2	0	300	1	3	1	0	0	1	0	HAMs
6333	12	0	4	D	2	SE	V	5	0	0	300	0	2	1	0	1	1	0.5	HAMs															20.8	14.6
6481	3	1	2	D	2	SE	V	1	2	0	100	0	3	5	1	0	1	0	GASs
6481	3.5	1	2	D	2	SE	V	2	2	0	150	0		4	1	0	1	0	GASs
6481	5	1	2	D	2	SE	V	3	1	1	50	1	5	5	0	0	1	0	TP
6481	5.5	1	2	D	2	SE	V	4	4	0	300	1	4	1	0	0	1	0.5	GASs HAMs
6481	6.5	1	2	D	2	SE	V	5	2	0	240	1	1	1	0	0	1	0	GASs																	4.62	3.97
6481	7	1	2	D	2	SE	V	6	2	0	240	0	1	5	0	0	1	0	GASs															4	5.25
7056		1	2	H	2	SE	V	1				0						2	GAS
7056		1	2	H	2	SE	V	2				0						2	GAS
7056		1	2	H	2	SE	V	3				0						2	GAS
7056	4.5	1	2	H	2	SE	V	4	2	1	100	0	1	5	0	0	1	0	GAS TP
7056	6	1	2	H	2	SE	V	4	1	1	120	0	5	5	1	0	1	0	GAS			1	2	1	1	1	2	1	1	0	2	2	1	7.765	5.265	7.92	5	5	1	1	0	0	0	1	1	0	0	1	1
7295	3	1	2	H	2	N	V	1	1	0	40	0	4	4	1	0	1	1	GAS	0	0	1	1	1	1	1	3	1	1	0	1		1	8.12	11.81			4
7422	4	1	3	D	2	SE	V	1	4	1	180	1	4	4	1	0	1	1	GASs PTs	2	0	1	1	1	1		4	1		1	3	1	1	6.22	19.82			6	1	0	0	0	1	0	1	0	0	2	1
7843	11	1	2	H	2	SE	V	1	1	0	200	0	5	5	0	0	1	0	GAS
7843	11.5	1	2	H	2	SE	V	2	1	0	200	1	5	5	0	0	1	0	GAS
7905	3	1	2	H	2	N	V	1	2	0	40	0	5	4	1	1	0	0	FCU PT
7905	3.3	1	2	H	2	N	V	2	2	0	60	1	3	5	1	1	0	0	FCU PT	0	0	1	2	0.666667	1	0	3	2	0	0	5	5	1						1	0	1	0	1	1	1	0	1	2	2
7905	4	1	2	H	2	N	V	3	2	0	60	1	3	5	1	1	0	0	FCU PT
7981	3	1	3.5	Q	4	SE	V	1	2	0	140	0	4	5	1	0	1	0	ADDS
7981	3.5	1	3.5	Q	4	SE	V	2	2	0	160	1	5	5	1	0	1	0	ADDS
8072	10	1	5	Q	4	SE	NV	1	6	0	190	1	3.5	3.5	0	1	0	0	BIC BR BRACH FCU FCR FDP
8478	12	1	2	D	2	SE	V	1	1	0	200	1	1	1	0	0	1	0	GAS
8646	8	1	2	D	2	N	V	1	2	0	150	1	5	2	0	1	1	0	PT GAS
8646	9	1	2	D	2	N	V	2	2	0	150	0	3.5	3	0	1	1	0	PT GAS
8745	8	1	2	H	2	N	V	1	3	1	200	1	1	5	0	1	1	0	PT,TIB POST, GAS
8912	7	1	2	D	2	N	V	1	1	0	100	0	1	4	0	0	1	0	GAS
9330	6	0	5	Q	4	SE	NV	1	4	0	100	0		0	1	1	0	0	bicwpss, BRs PTs
9330	11	0	5	Q	4	SE	NV	2	4	0	100	0	4	2	1	1	0	0	FCUs, PTs	2	0	0	1	1	1	1	2	1	1	1	1		1
9438	1.5	1	5	Q	4	SE	NV	1	2	0	100	0	2.5	5	1	0	1	0	ADDS
9438	2.5	1	5	Q	4	SE	NV	2	2	0	140	1	5	5	1	0	1	0	ADDS
9661	13	1	3	Q	4	SE	NV	1	4	0	400	0	4	1	0	0	1	0	HAMS,ADDS	2	0	0	2	1	1	2	4	2		0	2			33.925	46.82
9661		1	3	Q	4	SE	NV	2	1	0	200	0	1	5	0	0	1	0	HAM																	11.39	17.25
9763	5.5	1	2	D	2	SE	V	1	2	1	160	1	1	1	0	0	1	0	GAS TP
9763	6	1	2	D	2	SE	V	2	2	1	200	0	1	1	0	0	1	0	GAS TP
9868	3	1	3	H	2	SE	V	2	2	0	60	1	4	5	1	1	1	0	R HAM,PT
9868	6.5	1	3	H	2	SE	V	3	3	0	100	0	3	5	1	1	1	0	R HAM,FCU,FCR															17.185	8	27.1	12.7	4
9868	7	1	3	H	2	SE	V	4	5	0	200	1	4	5	0	1	1	0	HAM GAS PT,FCU,BIC															24.7	7.5	12.57	18.47	4
9876	2.5	1	4	Q	4	SE	NV	1	4	0	100	0						0.5
9876	3	1	4	Q	4	SE	NV	2	4	0	100	0						0.5
9876	3	1	4	Q	4	SE	NV	3	4	0	160	0	5	5	1	0	1	0	ADDs HAMs
9876	3.5	1	5	Q	4	SE	NV	4	4	0	180	0	5	5	1	0	1	0	ADDs HAMs
9876	3.5	1	5	Q	4	SE	NV	5	2	0	100	1	5	4	1	0	1	0	HAMs
[truncated: 8 more columns]
